# Supplementary material for: Experimental evidence that female rhesus macaques (Macaca mulatta) perceive variation in male facial masculinity
Source: R Soc Open Sci. 2019 Jan 30;6(1):181415. doi: 10.1098/rsos.181415 (PMC6366174; doi:10.1098/rsos.181415)
Supplement: Facial Measures [file rsos181415supp2.csv]

ID	Sex_M1_F0	Age	M2_F1_Not0	Interpupil_distance	Lower_face_height	Eye_height	Jaw_width	Face_width	Temporalis_height	Jaw_height	Nose_length	Masculinity_score	Color	Luminance
50P	1	12	1	0.234	0.57	0.074	0.361	0.548	1	0.236	0.334	1.462	0.1138	167
7B2	1	7	1	0.253	0.64	0.093	0.36	0.707	1.014	0.266	0.374	1.483	0.0783	143.75
93R	1	11	1	0.25	0.626	0.089	0.353	0.627	1.026	0.277	0.349	1.505	0.1034	145
36V	1	9	1	0.279	0.627	0.08	0.404	0.663	1.002	0.278	0.35	1.664	0.1246	144.5
6B2	1	7	1	0.266	0.616	0.077	0.379	0.616	1	0.267	0.35	1.666	0.0648	142.75
96T	1	9	1	0.238	0.593	0.076	0.352	0.574	1.014	0.239	0.354	1.671	0.0897	181.25
1B1	1	9	1	0.246	0.585	0.074	0.403	0.597	1.009	0.245	0.341	1.713	0.0671	152.75
81O	1	12	1	0.262	0.61	0.075	0.368	0.608	1.018	0.269	0.341	1.727	0.1287	126.25
98K	1	13	1	0.274	0.632	0.08	0.401	0.589	1.011	0.288	0.344	1.773	0.1463	145.25
7B3	1	7	1	0.243	0.623	0.078	0.387	0.63	1.024	0.28	0.343	1.819	0.055	191
01K	1	14	2	0.244	0.653	0.08	0.387	0.592	1.012	0.277	0.377	2.039	0.1054	166
44H	1	16	2	0.241	0.631	0.078	0.366	0.578	1.012	0.235	0.396	2.054	0.0722	197.25
61R	1	11	2	0.26	0.672	0.077	0.398	0.616	1.01	0.316	0.356	2.055	0.0304	214
30Z	1	9	2	0.23	0.634	0.07	0.379	0.571	1.019	0.286	0.348	2.09	0.1448	145
88V	1	9	2	0.247	0.63	0.07	0.388	0.574	1.018	0.262	0.368	2.175	0.056	169.5
73Z	1	8	2	0.266	0.641	0.068	0.4	0.645	1.01	0.268	0.372	2.194	0.0739	152.25
76Z	1	8	2	0.268	0.664	0.072	0.38	0.666	1.037	0.308	0.356	2.212	0.061	164
74Z	1	8	2	0.276	0.666	0.068	0.446	0.679	1.013	0.331	0.335	2.25	0.1676	138.75
02R	1	11	2	0.276	0.663	0.071	0.403	0.621	1.022	0.293	0.37	2.306	0.1053	182.75
83L	1	13	2	0.237	0.631	0.06	0.383	0.561	1.023	0.28	0.351	2.361	0.1001	187.25
6A1	1	8	0	0.271	0.613	0.082	0.414	0.668	1.014	0.264	0.348	1.666	#N/A	#N/A
33T	1	10	0	0.285	0.641	0.093	0.404	0.69	1.021	0.296	0.345	1.5	#N/A	#N/A
8B5	1	7	0	0.254	0.547	0.073	0.37	0.563	1.025	0.216	0.331	1.526	#N/A	#N/A
3B9	1	8	0	0.287	0.646	0.082	0.402	0.686	1.017	0.331	0.314	1.579	#N/A	#N/A
37N	1	13	0	0.24	0.615	0.084	0.38	0.549	1.008	0.259	0.356	1.665	#N/A	#N/A
1A0	1	9	0	0.27	0.63	0.083	0.385	0.62	1.011	0.274	0.357	1.708	#N/A	#N/A
13N	1	13	0	0.223	0.609	0.076	0.359	0.547	1.017	0.266	0.343	1.763	#N/A	#N/A
8A7	1	8	0	0.268	0.619	0.075	0.408	0.672	1.009	0.276	0.343	1.767	#N/A	#N/A
60T	1	10	0	0.233	0.617	0.077	0.366	0.547	1.011	0.266	0.351	1.779	#N/A	#N/A
49L	1	13	0	0.267	0.609	0.071	0.419	0.683	1.012	0.28	0.329	1.79	#N/A	#N/A
43N	1	13	0	0.284	0.628	0.079	0.418	0.634	1.003	0.275	0.353	1.791	#N/A	#N/A
22R	1	11	0	0.263	0.627	0.08	0.371	0.641	1.012	0.247	0.379	1.814	#N/A	#N/A
42T	1	10	0	0.262	0.635	0.077	0.379	0.585	1.013	0.288	0.347	1.831	#N/A	#N/A
96Z	1	8	0	0.255	0.636	0.079	0.393	0.619	1.022	0.297	0.339	1.833	#N/A	#N/A
30V	1	9	0	0.257	0.628	0.077	0.397	0.501	1.009	0.296	0.332	1.838	#N/A	#N/A
3A6	1	9	0	0.271	0.651	0.083	0.372	0.668	1.015	0.275	0.376	1.84	#N/A	#N/A
27N	1	13	0	0.248	0.59	0.069	0.386	0.585	1.005	0.235	0.354	1.848	#N/A	#N/A
31S	1	11	0	0.26	0.644	0.079	0.402	0.612	1.009	0.298	0.347	1.849	#N/A	#N/A
03N	1	13	0	0.271	0.628	0.072	0.408	0.678	1.016	0.298	0.331	1.853	#N/A	#N/A
43V	1	9	0	0.254	0.648	0.084	0.397	0.619	1.019	0.289	0.359	1.856	#N/A	#N/A
29V	1	9	0	0.283	0.634	0.075	0.415	0.688	1.018	0.298	0.336	1.864	#N/A	#N/A
43P	1	11	0	0.224	0.645	0.081	0.367	0.587	1	0.267	0.378	1.875	#N/A	#N/A
48L	1	13	0	0.254	0.617	0.077	0.389	0.558	1.007	0.253	0.364	1.89	#N/A	#N/A
10R	1	11	0	0.265	0.635	0.079	0.373	0.617	1.019	0.265	0.369	1.904	#N/A	#N/A
17L	1	14	0	0.266	0.647	0.081	0.404	0.584	1.012	0.292	0.354	1.905	#N/A	#N/A
98Z	1	8	0	0.235	0.618	0.07	0.392	0.613	1.012	0.278	0.34	1.915	#N/A	#N/A
99L	1	13	0	0.251	0.621	0.069	0.37	0.639	1.015	0.271	0.35	1.924	#N/A	#N/A
5B7	1	7	0	0.269	0.631	0.068	0.397	0.643	1	0.281	0.35	1.952	#N/A	#N/A
04Z	1	9	0	0.267	0.661	0.082	0.403	0.647	1.01	0.291	0.37	1.957	#N/A	#N/A
22O	1	13	0	0.263	0.651	0.079	0.39	0.62	1.008	0.276	0.375	1.975	#N/A	#N/A
35V	1	9	0	0.239	0.621	0.073	0.39	0.579	1.024	0.278	0.343	1.979	#N/A	#N/A
67Z	1	8	0	0.267	0.635	0.072	0.414	0.652	1.012	0.291	0.344	1.986	#N/A	#N/A
11Z	1	9	0	0.272	0.64	0.07	0.395	0.634	1.006	0.292	0.348	1.989	#N/A	#N/A
39L	1	13	0	0.263	0.668	0.079	0.404	0.582	1.015	0.327	0.341	1.998	#N/A	#N/A
73V	1	9	0	0.265	0.612	0.073	0.405	0.601	1.018	0.253	0.359	2.001	#N/A	#N/A
32Z	1	9	0	0.267	0.677	0.077	0.373	0.671	1.022	0.321	0.356	2.017	#N/A	#N/A
25R	1	11	0	0.248	0.657	0.077	0.373	0.643	1	0.268	0.388	2.027	#N/A	#N/A
44T	1	10	0	0.276	0.661	0.074	0.412	0.662	1	0.301	0.36	2.034	#N/A	#N/A
17K	1	14	0	0.25	0.655	0.077	0.371	0.55	1.016	0.295	0.36	2.043	#N/A	#N/A
94Z	1	8	0	0.273	0.659	0.084	0.423	0.633	1.016	0.284	0.375	2.045	#N/A	#N/A
46N	1	13	0	0.239	0.627	0.068	0.394	0.588	1.015	0.276	0.351	2.109	#N/A	#N/A
53N	1	13	0	0.256	0.611	0.063	0.389	0.629	1.021	0.264	0.347	2.121	#N/A	#N/A
19T	1	10	0	0.245	0.677	0.08	0.392	0.668	1.037	0.32	0.357	2.144	#N/A	#N/A
94O	1	12	0	0.234	0.613	0.075	0.38	0.486	1.025	0.235	0.378	2.155	#N/A	#N/A
5B2	1	7	0	0.299	0.663	0.079	0.414	0.669	1.031	0.293	0.37	2.16	#N/A	#N/A
72T	1	10	0	0.271	0.672	0.073	0.396	0.639	1.014	0.311	0.362	2.172	#N/A	#N/A
88T	1	9	0	0.256	0.655	0.075	0.412	0.627	1.042	0.318	0.337	2.187	#N/A	#N/A
64S	1	10	0	0.249	0.626	0.073	0.376	0.549	1.045	0.265	0.361	2.206	#N/A	#N/A
80T	1	10	0	0.288	0.648	0.082	0.447	0.671	1.057	0.294	0.354	2.222	#N/A	#N/A
48V	0	9	0	0.256	0.563	0.09	0.292	0.589	1	0.237	0.327	0.746	#N/A	#N/A
01R	0	11	0	0.258	0.598	0.1	0.338	0.591	1.005	0.274	0.323	0.826	#N/A	#N/A
3A2	0	8	0	0.263	0.641	0.102	0.379	0.61	1	0.336	0.305	0.943	#N/A	#N/A
60V	0	9	0	0.304	0.635	0.102	0.399	0.678	1	0.311	0.323	0.993	#N/A	#N/A
45Z	0	8	0	0.276	0.586	0.085	0.368	0.704	1	0.27	0.317	1.026	#N/A	#N/A
98V	0	9	0	0.244	0.566	0.085	0.357	0.612	1	0.246	0.32	1.034	#N/A	#N/A
95V	0	9	0	0.265	0.584	0.086	0.358	0.639	1	0.266	0.318	1.05	#N/A	#N/A
1B0	0	8	0	0.265	0.626	0.091	0.334	0.695	1	0.276	0.35	1.155	#N/A	#N/A
90V	0	9	0	0.263	0.613	0.08	0.341	0.597	1	0.312	0.301	1.197	#N/A	#N/A
4B2	0	7	0	0.254	0.577	0.085	0.361	0.641	1.009	0.24	0.337	1.205	#N/A	#N/A
0A2	0	8	0	0.254	0.604	0.088	0.355	0.57	1.002	0.279	0.325	1.206	#N/A	#N/A
31L	0	13	0	0.284	0.6	0.086	0.407	0.673	1	0.281	0.319	1.215	#N/A	#N/A
82V	0	9	0	0.249	0.561	0.083	0.323	0.571	1.021	0.225	0.335	1.221	#N/A	#N/A
85V	0	9	0	0.253	0.627	0.092	0.371	0.606	1	0.3	0.327	1.229	#N/A	#N/A
0B5	0	8	0	0.261	0.585	0.087	0.373	0.629	1.017	0.261	0.324	1.232	#N/A	#N/A
77V	0	9	0	0.286	0.609	0.091	0.399	0.621	1	0.276	0.332	1.252	#N/A	#N/A
74T	0	10	0	0.252	0.617	0.09	0.349	0.564	1	0.274	0.343	1.273	#N/A	#N/A
51Z	0	8	0	0.275	0.594	0.083	0.382	0.644	1	0.266	0.328	1.28	#N/A	#N/A
40Z	0	9	0	0.243	0.592	0.086	0.343	0.555	1	0.243	0.349	1.292	#N/A	#N/A
90T	0	9	0	0.251	0.605	0.089	0.424	0.608	1	0.278	0.327	1.37	#N/A	#N/A
36O	0	12	0	0.254	0.615	0.091	0.346	0.599	1	0.24	0.375	1.385	#N/A	#N/A
82Z	0	8	0	0.269	0.601	0.084	0.401	0.629	1.013	0.278	0.324	1.414	#N/A	#N/A
7A8	0	8	0	0.232	0.565	0.072	0.366	0.621	1.004	0.239	0.326	1.423	#N/A	#N/A
14Z	0	9	0	0.279	0.617	0.089	0.416	0.692	1.009	0.273	0.344	1.441	#N/A	#N/A
48N	0	13	0	0.26	0.609	0.09	0.384	0.598	1.007	0.244	0.366	1.491	#N/A	#N/A
37P	0	12	0	0.25	0.608	0.077	0.331	0.62	1	0.25	0.358	1.507	#N/A	#N/A
6A4	0	8	0	0.246	0.584	0.08	0.373	0.646	1.017	0.237	0.348	1.525	#N/A	#N/A
