# Supplementary material for: Experimental evidence that female rhesus macaques (Macaca mulatta) perceive variation in male facial masculinity
Source: R Soc Open Sci. 2019 Jan 30;6(1):181415. doi: 10.1098/rsos.181415 (PMC6366174; doi:10.1098/rsos.181415)
Supplement: SPSS Code to Calculate Masculinity Scores [file rsos181415supp4.zip]

Archive with 1 entries (1 files):
- rsos181415_si_004.sps
