# Supplementary material for: Experimental evidence that female rhesus macaques (Macaca mulatta) perceive variation in male facial masculinity
Source: R Soc Open Sci. 2019 Jan 30;6(1):181415. doi: 10.1098/rsos.181415 (PMC6366174; doi:10.1098/rsos.181415)
Supplement: SPSS Code to Calculate Masculinity Scores [file rsos181415supp4.zip › rsos181415_si_004.sps]

* Encoding: UTF-8.
# After Loading the Facial Masculinity Data file
# Run regression with Sex as dependent and 8 facial features as predictors
# Save unstandardized predicted variables (masculiniy scores)

REGRESSION   
/MISSING LISTWISE   
/STATISTICS COEFF OUTS R ANOVA   
/CRITERIA=PIN(.05) POUT(.10)   
/NOORIGIN   
/DEPENDENT Sex_M_1_F_0   
/METHOD=ENTER Interpupil_distance Lower_face_height Eye_height Jaw_width Face_width   
  Temporalis_height Jaw_height Nose_length   
/SAVE PRED.
